# Supplementary material for: Analyzing video recorded support of postnatal transition in preterm infants following a c-section
Source: BMC Pregnancy Childbirth. 2016 Aug 25;16(1):246. doi: 10.1186/s12884-016-1045-2 (PMC5000427; doi:10.1186/s12884-016-1045-2)
Supplement: Additional file 1: Table S1. — Exact duration of various events for every LGA, VLGA and ELGA that was analyzed. (XLSX 45 kb) [file 12884_2016_1045_MOESM1_ESM.xlsx]

## Sheet: Timepoint of NICU Transfer
Timepoint of NICU transfer (minute)
LGA	VLGA	ELGA
15.9828	36.7838	34.08
27.3	22.2855	12.91
28.4162	27.5895	27.59
33.8412	25.8272	21.54
13.1217	25.26	28.15
16.6078	23.8828	30.22
27.3562	24.0455	25.8605
20.3695	39.8562	39.33
21.88	20.0083	34.33
20.3028	24.8478	24.2167
17.0772	25.7355	34.5978
14.1283	24.0117	25.9038
20.1733	56.9988	29.9005
16.2022	23.9372	28.8183
24.7695	26.6312	23.7333
15.8938	15.7855
15.47	33.4017
22.3238	18.7888
15.1928	18.955
17.1622	22.7933
23.2505	45.5767
16.58	19.8283
25.0178	26.6788
20.36	19.3345
20.7912	20.9367
23.7583	9.93167
32.9022	17.9705
22.5345	19.4283
29.9217	36.8838
25.02	20.6217
13.2067	17.5255
24.7778	41.43
19.5183	18.9383
24.9112	29.6955
21.2772	21.5662
18.8955	17.9288
15.6938	32.5795
30.7828	36.1788
36.755	47.7755
	24.5
	37.0828
	34.45
	34.37
	19.05
	23.5572
	27.0345

## Sheet: No Manipulation
No manipulation (seconds)
LGA	VLGA	ELGA
16.83	351.03	1.3
12.13	11.4	31.7
61.77	1.53	1.17
8.13	1.2	2.47
58.73	209.8	2.63
90.67	5.87	12.67
1	17.83
15.4	3
5.13	67.87
4.23	15.4
221.17	5.33
47.87	26.47
6.4	1.2
24.97
40.77
6.1
40.6
150.53
128.17
2.87
334.6
7.97
57.2
23.3
40.47
44.4
8.2
0.97
108.7
101.87
201.8
155.8
57.1
47.73
43.07
112.7
281.93
98.47

## Sheet: % of analyzed time
% of analyzed time
LGA	VLGA	ELGA
1.76	21.21	0.08
0.74	0.74	1.75
3.04	0.11	0.08
1.03	0.08	0.17
5.89	10.47	0.17
5.52	0.52	0.73
0.08	2.99
1.26	0.29
0.61	5.24
0.35	0.71
23.18	0.19
5.16	1.77
0.48	0.1
2.74
2.92
0.6
3.25
10.56
21.35
0.21
18.64
0.53
7.22
1.56
3.57
4.72
0.44
0.04
17.43
16.96
25.81
24.05
9.71
5.63
11.59
22.04
40.92
10.13

## Sheet: Duration of single SI 
Duration of single SI duration (seconds)
LGA				VLGA					ELGA
8.07	9.73	5.63		8.57	10.8	12.33	11.83		10	6.83	8.03	7.97
4.73				8.37	8.5				7.23	7.77	9.6	8.77	6.53	10.63	6.13	6.17	4.97	4.87	5.1	4.17	5.07	5.67	5.17
6.83	7.43	6.9		10.93	10.2				6.6	9.73	9.7
8	7.87	7.1		8.37	9.9				10.8	7.37	8.7
3.57	6.17			3.07	11.1	12.53	13.77		9.77	10.57	11.07
9.67				14.83					8.2	8.33	9.1
6.1				7.33	3.9				5.37	9.4	8.73	7.37
8.47	6.2			8.3					2.5	6.5	8.73	1.77
4.23	7.7	8.57		9.07	12.03				6.1	9.53
8.1	8.43	7.1	5.13	5.13	6.4	6.03			5.7	5.2	4.27
3.97	5.47			9.97	3.27	9.23	8.93	5.87	10.9	11.1
9.2	8.2	9.2		5.3	8.5	6.33	4.87	8.03	10.2	11.57	10.63
7.6	11.83			3.2					13.43	16.43	19.7
5.5				3.07	8.77
7.23	7.27	8.03		8.03	5.8	5.47
8				8.3	8.63	9.8
				6.1	7.13	9.97
				4.97
				9.4	8.97	9.1
				9	8.17	11.53
				5.93	4.8	3.57
				5.73
				6.37	5.1	4.97
				12.23	9.93	8.07
				6.53	8.43	8.9	6.5
				7.63	5.43
				7.77	4.17	6.13

## Sheet: Duration of single intubation a
Duration of single intubation attempt (seconds)
LGA		VLGA				ELGA
46.07	42.9	42.9	29.13			56.33	18.67
	18.7	18.7	7.47	58.37		45.53	14.4
	113.63	113.63	51.77	65.07		39.83
	44.53	44.53				39.13
	67.37	67.37				95.4
	23.57	23.57	60			45.3
	49.17	49.17	13.33	107.33		47.77	83.63	51.03	40.17	90.97
	59.1	59.1	55.03			24.23
	87.67	87.67	125.17	52.37	20.63	61.97	21.9
	42.07	42.07	26.7			24.77	13.67
	54.87	54.87				59.83
