# Supplementary material for: Analyzing video recorded support of postnatal transition in preterm infants following a c-section
Source: BMC Pregnancy Childbirth. 2016 Aug 25;16(1):246. doi: 10.1186/s12884-016-1045-2 (PMC5000427; doi:10.1186/s12884-016-1045-2)
Supplement: Additional file 2: Figures S1, S2. — The time point of first occurrence of an intervention for every LGA, VLGA and ELGA that the specific intervention was given. (XLSX 78 kb) [file 12884_2016_1045_MOESM2_ESM.xlsx]

## Sheet: Minute on the Resusitaire
NEW TOWEL						AUSCULTATION						FINGER HEART RATE SIGN						RESPIRATORY SUPPORT						SENSOR PLACEMENT						PLASTIC WRAP						SUSTAINED INFLATION						CONSECUTIVE INFLATIONS						SUCTIONING
LGA		VLGA		ELGA		LGA		VLGA		ELGA		LGA		VLGA		ELGA		LGA		VLGA		ELGA		LGA		VLGA		ELGA		LGA		VLGA		ELGA		LGA		VLGA		ELGA		LGA		VLGA		ELGA		LGA
seconds	minutes	seconds	minutes	seconds	minutes	seconds	minutes	seconds	minutes	seconds	minutes	seconds	minutes	seconds	minutes	seconds	minutes	seconds	minutes	seconds	minutes	seconds	minutes	seconds	minutes	seconds	minutes	seconds	minutes	seconds	minutes	seconds	minutes	seconds	minutes	seconds	minutes	seconds	minutes	seconds	minutes	seconds	minutes	seconds	minutes	seconds	minutes	seconds	minutes
1.6	0.0266667	2.77	0.0461667	2	0.0333333	7.13	0.118833	7.3	0.121667	1.97	0.0328333	18.23	0.303833	9.53	0.158833	4.1	0.0683333	23.67	0.3945	13.43	0.223833	11.23	0.187167	29.8	0.496667	34.27	0.571167	44.7	0.745	72.77	1.21283	926.57	15.4428	103.17	1.7195	239.2	3.98667	18.33	0.3055	14.9	0.248333	392.6	6.54333	111.37	1.85617	69.37	1.15617	297.33	4.9555
31.3	0.521667	4.8	0.08	85.23	1.4205	16.07	0.267833	5.97	0.0995	18.57	0.3095	6.67	0.111167	10.07	0.167833	83.4	1.39	177.1	2.95167	2.23	0.0371667	11.63	0.193833	69.23	1.15383	21.3	0.355	26.1	0.435			3.73	0.0621667	79.63	1.32717	145.57	2.42617	9.43	0.157167	49.07	0.817833	112.33	1.87217	35.9	0.598333	146.33	2.43883	24.83	0.413833
299.53	4.99217	4.97	0.0828333	31.7	0.528333	6.23	0.103833	15.63	0.2605	11.13	0.1855	33.4	0.556667	16.33	0.272167	15.47	0.257833	85.57	1.42617	27.7	0.461667	13.9	0.231667	33.53	0.558833	42.83	0.713833	39.9	0.665			7.9	0.131667	24.6	0.41	42.37	0.706167	166.3	2.77167	39.1	0.651667	214.17	3.5695	576.63	9.6105	84.2	1.40333	234.47	3.90783
5.23	0.0871667	25.4	0.423333	1.73	0.0288333	30.17	0.502833	4.8	0.08	3.97	0.0661667	51.43	0.857167	6.83	0.113833	9.27	0.1545	20.07	0.3345	33.37	0.556167	10.73	0.178833	35.47	0.591167	102.17	1.70283	105.6	1.76			1373.83	22.8972	122.1	2.035	72	1.2	440.33	7.33883	34.43	0.573833	121.7	2.02833	140.83	2.34717	70.67	1.17783	329.53	5.49217
3.9	0.065	2.83	0.0471667	48.1	0.801667	12.87	0.2145	3.17	0.0528333	17.43	0.2905	57	0.95	5.03	0.0838333	20.7	0.345	315.7	5.26167	42.53	0.708833	23.07	0.3845	35.17	0.586167	74.2	1.23667	21.87	0.3645			20.6	0.343333	5.43	0.0905	239.43	3.9905	67.27	1.12117	141.17	2.35283	105.67	1.76117	222.53	3.70883	234.07	3.90117	911.23	15.1872
2.3	0.0383333	24.53	0.408833	33.3	0.555	5.27	0.0878333	8.27	0.137833	3.9	0.065	9.77	0.162833	12.63	0.2105	11.2	0.186667	62.3	1.03833	11.93	0.198833	19.83	0.3305	83.5	1.39167	19.9	0.331667	24.3	0.405					55.23	0.9205	246.07	4.10117	272.8	4.54667	52.1	0.868333	203.87	3.39783	277.67	4.62783	103.33	1.72217	38.47	0.641167
3.73	0.0621667	16.3	0.271667	12.3	0.205	6.73	0.112167	9.1	0.151667	17.27	0.287833	28.47	0.4745	9.3	0.155	20.67	0.3445	45.1	0.751667	13.7	0.228333	4.6	0.0766667	15.77	0.262833	48.87	0.8145	25.07	0.417833					35.63	0.593833	118.4	1.97333	73.23	1.2205	11.6	0.193333	51.2	0.853333	972.93	16.2155	65.17	1.08617	115.67	1.92783
17.97	0.2995	42.67	0.711167	809.6	13.4933	26.33	0.438833	8.1	0.135	3.7	0.0616667	21.17	0.352833	9.13	0.152167	6.9	0.115	62.37	1.0395	24.5	0.408333	8.8	0.146667	38	0.633333	32.93	0.548833	15.97	0.266167					75.33	1.2555	82.27	1.37117	32.27	0.537833	101.53	1.69217	196.9	3.28167	816.6	13.61	184.7	3.07833	20.93	0.348833
3.23	0.0538333	5.5	0.0916667	4.73	0.0788333	18.1	0.301667	8.7	0.145	12.8	0.213333	15.63	0.2605	8.47	0.141167	15.4	0.256667	153.77	2.56283	61.3	1.02167	17.63	0.293833	48.53	0.808833	40.07	0.667833	48.87	0.8145					2	0.0333333	97.97	1.63283	127.87	2.13117	16.97	0.282833	292.2	4.87	68.77	1.14617	1388.6	23.1433	559.37	9.32283
2.97	0.0495	4.97	0.0828333	2.2	0.0366667	26.43	0.4405	6.57	0.1095	6.83	0.113833	17.9	0.298333	12.43	0.207167	10.63	0.177167	94.5	1.575	27.57	0.4595	6.1	0.101667	60.3	1.005	27.57	0.4595	20.97	0.3495					63.2	1.05333	51.03	0.8505	67.83	1.1305	18.37	0.306167			2607.47	43.4578	38.03	0.633833	6.07	0.101167
4.47	0.0745	5.07	0.0845	1.87	0.0311667	5.23	0.0871667	35.17	0.586167	5.4	0.09	24.67	0.411167	4.93	0.0821667	12.77	0.212833	121.67	2.02783	24.23	0.403833	8.3	0.138333	12	0.2	38.93	0.648833	15.2	0.253333					4.63	0.0771667	69.8	1.16333	32.33	0.538833	113.37	1.8895			501.13	8.35217	730.07	12.1678	891.43	14.8572
2.13	0.0355	1.47	0.0245	58.23	0.9705	16.47	0.2745	5.33	0.0888333	6.37	0.106167	21.63	0.3605	21.07	0.351167	4.43	0.0738333	86.5	1.44167	5.6	0.0933333	2.67	0.0445	27.97	0.466167	38.7	0.645	41.07	0.6845							123.03	2.0505	63.57	1.0595	9.4	0.156667			99.63	1.6605	138.77	2.31283	37.87	0.631167
3.87	0.0645	54.53	0.908833	3.4	0.0566667	9.4	0.156667	1.9	0.0316667	2.47	0.0411667	14.53	0.242167	38.57	0.642833	4.4	0.0733333	56.97	0.9495	11.4	0.19	16.53	0.2755	32.77	0.546167	19.63	0.327167	36.5	0.608333							44.83	0.747167	102.2	1.70333	48.73	0.812167			101.57	1.69283			370.8	6.18
67.47	1.1245	3.07	0.0511667			20.03	0.333833	7.43	0.123833	2.3	0.0383333	16.2	0.27	18.4	0.306667	73.3	1.22167	59.87	0.997833	29.6	0.493333	5.53	0.0921667	27.97	0.466167	27.83	0.463833	28.43	0.473833							164.47	2.74117	26.2	0.436667					156.03	2.6005			78.1	1.30167
32.97	0.5495	24.77	0.412833			12.1	0.201667	32.4	0.54	16.77	0.2795	12.13	0.202167	31.53	0.5255			90.6	1.51	5.13	0.0855	22	0.366667	64.27	1.07117	59.03	0.983833	31.83	0.5305							132.07	2.20117	34.5	0.575					138.4	2.30667			178.87	2.98117
6.63	0.1105	4.47	0.0745			8.6	0.143333	41.1	0.685			15.4	0.256667	9.43	0.157167			100.7	1.67833	762.57	12.7095			58.1	0.968333	24.5	0.408333									113.37	1.8895	37.77	0.6295					308.73	5.1455			502.5	8.375
38.6	0.643333	4.2	0.07			10.5	0.175	15.73	0.262167			22.3	0.371667	8.5	0.141667			172.7	2.87833	11.43	0.1905			58.1	0.968333	39.47	0.657833											52.07	0.867833					109.73	1.82883			748.2	12.47
2.27	0.0378333	3.4	0.0566667			3.53	0.0588333	27.57	0.4595			7.23	0.1205	9.7	0.161667			74.73	1.2455	10.6	0.176667			31.7	0.528333	25.7	0.428333											224	3.73333					81.87	1.3645			1147.93	19.1322
2.43	0.0405	7.47	0.1245			2.3	0.0383333	46.37	0.772833			74.23	1.23717	13.23	0.2205			24.9	0.415	48.37	0.806167			29.97	0.4995	48.13	0.802167											62.07	1.0345									46.47	0.7745
3.57	0.0595	8.33	0.138833			4.83	0.0805	5.2	0.0866667			10.27	0.171167	18.43	0.307167			75.73	1.26217	12.6	0.21			27.6	0.46	36.43	0.607167											77.57	1.29283									717.43	11.9572
10.53	0.1755	2	0.0333333			4.67	0.0778333	3.37	0.0561667			10.23	0.1705	21.73	0.362167			400.2	6.67	15.97	0.266167			21.53	0.358833	33.27	0.5545											171.47	2.85783									1.97	0.0328333
34.67	0.577833	3.1	0.0516667			4.53	0.0755	4.57	0.0761667			72.57	1.2095	12.07	0.201167			22	0.366667	102.47	1.70783			50.23	0.837167	34.53	0.5755											139.67	2.32783									180.2	3.00333
9.73	0.162167	2.77	0.0461667			6.4	0.106667	11.87	0.197833			16.53	0.2755	18.53	0.308833			96.97	1.61617	62.97	1.0495			22.17	0.3695	37.67	0.627833											72.37	1.20617									328.2	5.47
4.23	0.0705	4.4	0.0733333			4.23	0.0705	9.03	0.1505			17.7	0.295	8.67	0.1445			1461.4	24.3567	7.6	0.126667			51.87	0.8645	30.4	0.506667											113.33	1.88883									764.83	12.7472
11.6	0.193333	162.7	2.71167			6.03	0.1005	12.9	0.215			12.13	0.202167	17.03	0.283833			69	1.15	158.07	2.6345			74.67	1.2445	51.97	0.866167											30.93	0.5155									485.7	8.095
4.63	0.0771667	57.57	0.9595			15.97	0.266167	20.43	0.3405			6.13	0.102167	92.33	1.53883			38.33	0.638833	51.73	0.862167			32.57	0.542833	45.37	0.756167											178.13	2.96883
43.93	0.732167	6.6	0.11			10.73	0.178833	6.07	0.101167			195.07	3.25117	20.1	0.335			26.87	0.447833	14.6	0.243333			64.07	1.06783	76.07	1.26783											13.37	0.222833
10.9	0.181667	12.2	0.203333			4.8	0.08	6.33	0.1055			15.77	0.262833	15.27	0.2545			135.67	2.26117	59.07	0.9845			27.4	0.456667	36.93	0.6155
3.6	0.06	30.3	0.505			14.87	0.247833	6.2	0.103333			5.37	0.0895	8.83	0.147167			3.9	0.065	16.67	0.277833			72.63	1.2105	50.97	0.8495
30.3	0.505	3.9	0.065			14.03	0.233833	14.57	0.242833			16.67	0.277833	23.1	0.385			98.97	1.6495	92.3	1.53833			77.17	1.28617	26.23	0.437167
28.2	0.47	23.13	0.3855			8.2	0.136667	89.2	1.48667			43.77	0.7295	104.07	1.7345			80.57	1.34283	29.5	0.491667			52.2	0.87	37.1	0.618333
39.13	0.652167	59.7	0.995			10.13	0.168833	5.8	0.0966667			49.37	0.822833	28.93	0.482167					10.43	0.173833			122.77	2.04617	25.6	0.426667
15.4	0.256667	17.23	0.287167			2.97	0.0495	5.23	0.0871667			6.1	0.101667	8.7	0.145					8.67	0.1445			37.1	0.618333	37.77	0.6295
2.3	0.0383333	2.73	0.0455			17.53	0.292167	11.8	0.196667			65.73	1.0955	25.5	0.425					273.47	4.55783			46	0.766667	31.3	0.521667
71.2	1.18667	5.93	0.0988333			14.67	0.2445	14.77	0.246167			55.73	0.928833	6.2	0.103333					3.6	0.06			35.87	0.597833	31.63	0.527167
2.17	0.0361667	5.17	0.0861667			41.37	0.6895	5.17	0.0861667			53.53	0.892167	11.6	0.193333					28.73	0.478833			31.13	0.518833	40.13	0.668833
29.7	0.495	7.07	0.117833			45.1	0.751667	13.2	0.22			29.33	0.488833	9.27	0.1545					24.93	0.4155			49.47	0.8245	15.53	0.258833
36.67	0.611167	3.6	0.06			4.5	0.075	7.93	0.132167			108.83	1.81383	3.7	0.0616667					41.07	0.6845			43.57	0.726167	22.27	0.371167
4.17	0.0695	22.17	0.3695			14.07	0.2345	28.03	0.467167			34.17	0.5695	7.53	0.1255					42.33	0.7055			36.57	0.6095	36.73	0.612167
4.9	0.0816667	31.77	0.5295			4.1	0.0683333	6.5	0.108333			34.9	0.581667							26.53	0.442167			35.47	0.591167	59.37	0.9895
31.97	0.532833	37.4	0.623333			49.1	0.818333	20.83	0.347167			8.8	0.146667							70.67	1.17783			62.2	1.03667	60.77	1.01283
26.13	0.4355	2.43	0.0405			28.23	0.4705	4.57	0.0761667			60.23	1.00383							25.37	0.422833			56.47	0.941167	26.33	0.438833
158.57	2.64283	3.2	0.0533333			93.37	1.55617	8.47	0.141167											87.27	1.4545			85.7	1.42833	47.27	0.787833
22	0.366667	6.03	0.1005			32.7	0.545	7.37	0.122833											4.07	0.0678333			59.13	0.9855	24.17	0.402833
3.77	0.0628333	8.47	0.141167			5.17	0.0861667	2.77	0.0461667											4.63	0.0771667			90.6	1.51	43.4	0.723333
29.17	0.486167					2.93	0.0488333	6.43	0.107167															60.33	1.0055	13.37	0.222833
2.53	0.0421667					11.1	0.185																	31.27	0.521167
38.5	0.641667					46.33	0.772167																	49.03	0.817167
95.23	1.58717					6.1	0.101667																	48.63	0.8105
20.07	0.3345					23.73	0.3955																	55.93	0.932167
[truncated: 46 more columns]
