# Supplementary material for: Analyzing video recorded support of postnatal transition in preterm infants following a c-section
Source: BMC Pregnancy Childbirth. 2016 Aug 25;16(1):246. doi: 10.1186/s12884-016-1045-2 (PMC5000427; doi:10.1186/s12884-016-1045-2)
Supplement: Additional file 3: Table S2. — Detailed respiratory support administration duration of every LGA, VLGA and ELGA. (XLSX 43 kb) [file 12884_2016_1045_MOESM3_ESM.xlsx]

## Sheet: Total time spent for respirator
Total time spent for respiratory support
LGA	VLGA	ELGA
11.3933	36.05	33.1672
23.2378	19.6662	11.3622
26.3762	20.5627	26.2883
13.0583	24.6645	23.5372
2.36833	16.86	28.419
4.3805	23.0393	29.5772
18.3	34.1265	23.9307
24.5973	18.411	40.2205
16.7173	23.4057	33.754
15.01	25.5228	25.5733
11.5617	23.4688	31.3473
17.8962	58.616	31.465
14.5145	22.7838	28.5862
23.645	23.5495	27.689
3.7505	13.66	22.82
8.24117	20.3788
18.2845	15.2633
15.7288	15.16
24.194	21.8623
18.4127	44.7545
10.1567	19.004
30.6167	24.73
21.1572	17.8883
4.16	18.7417
22.4978	3.90167
22.08	15.8988
17.365	18.7038
15.1207	28.1827
20.4783	19.9562
28.6872	13.0117
34.706	38.4878
	15.8843
	29.0267
	15.1905
	16.2888
	28.8033
	32.0633
	39.5467
	13.5817
	38.8338
	33.6245
	34.026
	15.6107
	23.1317
	34.5812

## Sheet: CPAP through FaceMask or endotr
CPAP through face mask or endotracheal tube (minutes)
LGA	VLGA	ELGA
9.6345	15.01	6.1955
10.3328	0.938333	9.11217
13.6478	6.05383	2.41783
4.81667	18.4933	5.15667
2.36833	10.485	4.9195
4.3805	19.6022	19.3717
14.3105	24.4622	1.9255
13.1917	13.4155	12.1455
4.2295	10.6495	17.9128
8.55283	6.98617	9.21117
7.15617	15.3778	22.4995
16.1583	20.0672	9.74217
12.9867	13.9417	25.18
8.6955	22.1412	13.4517
3.7505	9.46883	19.485
8.24117	9.3805
6.885	5.2745
3.7005	15.16
8.94617	8.57617
6.96217	28.1788
6.83217	5.54783
19.045	20.3917
14.7338	11.5017
4.16	6.54883
17.4528	3.90167
14.6672	11.9805
12.015	10.9405
14.8295	20.9622
18.1445	7.89117
9.615	10.7122
25.4455	4.51167
	12.6105
	18.5867
	1.53383
	8.74833
	3.79617
	8.72167
	39.5467
	13.5817
	28.6238
	9.41617
	5.73217
	10.0078
	19.5805
	25.3267

## Sheet: CPAP through nasopharyngeal tub
CPAP through nasopharyngeal tube
LGA	VLGA	ELGA
1.75883	19.8605	1.335
12.7812	14.5088	15.8478
12.7283	6.17117	15.8412
8.24167	6.375	13.9438
3.9895	2.73333	3.40617
10.6795	0.308833	13.6045
12.4878	4.9955	2.92333
6.45717	12.7562
4.4055	17.1967
1.73783	7.9355
1.52783	30.9562
14.4383	8.84217
11.3995	1.40833
10.4705	3.56333
13.6528	10.9983
11.4505	9.98883
3.3245	11.6183
5.06717	14.5495
5.045	13.4562
7.41283	4.33833
4.9005	6.38667
2.33383	3.91833
19.0255	7.76333
9.2605	7.2205
	12.065
	2.2995
	33.9762
	3.27383
	13.6567
	7.5405
	6.72117
	23.7162
	27.6167
	5.60283
	3.55117

## Sheet: Consecutive inflations
Consecutive inflations
LGA	VLGA	ELGA
0.123833	1.1795	0.6345
0.726167	0.3695	0.915
0.511167	0.703833	3.44833
1.55783	1.02383	1.9245
1.595	1.34	2.495
1.35617	0.1555	0.201167
0.4495	4.4055	2.82283
0.291167	0.627833	2.41833
0.0466667	1.66783	1.0945
	2.02617	7.20783
	0.1245	0.632833
	4.7505	0.411667
	0.168333
	2.50833
	3.48883
	0.492167
	0.677167
	9.2545

## Sheet: Through endotracheal tube
Through endotracheal tube
LGA	VLGA	ELGA
11.5717	18.3583	26.3372
	8.33167	23.8705
	3.18717	14.9322
	12.0683	21.575
	5.6895	7.7105
	24.8388	5.95617
	20.8333	25.2522
		7.75333
		14.515
