# Supplementary material for: Analyzing video recorded support of postnatal transition in preterm infants following a c-section
Source: BMC Pregnancy Childbirth. 2016 Aug 25;16(1):246. doi: 10.1186/s12884-016-1045-2 (PMC5000427; doi:10.1186/s12884-016-1045-2)
Supplement: Additional file 4: Figure S3. — Duration of every intubation attempt (successful and unsuccessful) according to the GA. (XLSX 30 kb) [file 12884_2016_1045_MOESM4_ESM.xlsx]

## Sheet: Sheet1
INTUBATION ATTEMPT DURATION (SECONDS)
GA (WEEKS) = 27	GA (WEEKS) = 28	GA (WEEKS) = 29	GA (WEEKS) = 31	GA (WEEKS) = 32	GA (WEEKS) = 33
45.53	56.33	39.83	49.17	59.1	42.9
45.3	18.67	24.23	13.33	55.03	29.13
39.13	95.4	47.77	107.33	42.07	18.7
24.77		83.63	23.57	26.7	7.47
14.4		40.17	60	54.87	58.37
13.67		90.97	87.67	44.53	113.63
		51.03	125.17		51.77
		59.83	52.37		65.07
			20.63		67.37
