# Supplementary material for: Analyzing video recorded support of postnatal transition in preterm infants following a c-section
Source: BMC Pregnancy Childbirth. 2016 Aug 25;16(1):246. doi: 10.1186/s12884-016-1045-2 (PMC5000427; doi:10.1186/s12884-016-1045-2)
Supplement: Additional file 5: Table S3. — IV-Line placement data according to GA. (XLSX 48 kb) [file 12884_2016_1045_MOESM5_ESM.xlsx]

## Sheet: Total time
Total time (minutes)
LGA	VLGA	ELGA
6.06	9.61883	6.92
6.13383	4.3955	2.5355
3.67617	5.35167	6.19783
18.0733	5.39667	5.9
2.6345	4.95783	8.66117
3.9345	6.65883	3.2105
13.8462	7.1895	6.34117
4.31	5.28333	2.65117
3.80617	4.74383	8.4255
8.65167	2.87117	4.14
2.00883	12.6672	4.59333
3.03783	4.19883	2.61883
2.73667	11.2655	6.44717
4.5705	3.33117	3.33117
4.15783	7.6905	3.5945
2.97117	2.3445
3.27833	3.31667
5.0945	8.36617
7.21717	7.82617
3.48383	4.99167
3.59283	2.3195
3.8055	3.73883
1.90117	5.545
2.465	4.35617
5.30833	3.98117
7.57783	3.5545
7.08167	3.29783
5.9795	4.89217
4.16167	5.45167
3.0595	3.87783
2.40617	1.87717
2.16217	18.5733
1.9105	3.0655
6.01883	3.53
9.9705	6.42
5.43667	3.28833
2.4105	2.89833
7.1845	1.4905
4.65167	16.3628
	9.05833
	5.065
	5.19833
	19.0122
	2.24383
	9.39117
	2.53883

## Sheet: Timepoint at completion of IV
Timepoint at completion of the IV-Line
LGA	VLGA	ELGA
23.0222	30.7795	22.5128
14.6128	11.24	8.93
27.3438	18.5833	22.5022
9.73217	19.4588	16.0822
12.7833	10.1038	22.9372
12.0488	13.0433	21.345
17.7722	19.3155	19.5778
19.8422	14.7567	6.5955
7.26883	9.175	28.9745
8.1905	18.1805	18.1117
11.6838	20.2378	13.6662
0.466167	12.6945	19.3462
17.3655	36.14	18.0805
11.7112	10.9217	21.9895
9.2905	19.7245	12.285
10.3995	9.76883
11.9622	14.7888
8.19617	15.2895
20.5878	12.4838
16.0695	20.4055
13.8433	23.5122
11.7367	11.7505
17.5155	15.1705
14.6728	10.9478
14.9645	15.9922
22.1367	7.17717
18.1217	11.4878
9.37383	17.6178
12.7138	14.1338
7.27217	18.06
16.8405	9.305
13.4588	41.5072
10.0262	9.5905
24.3117	19.0238
23.2228	18.2562
	15.6212
	12.5922
	22.7562
	38.4822
	17.3467
	22.8733
	19.8767
	32.1433
	9.71667
	17.5188
	6.12333

## Sheet: Successful Attempts
Time spent only for successful attempt (minutes)
LGA	VLGA	ELGA
6.13383	1.71383	3.66217
3.67617	1.89717	2.5355
4.16717	2.145	4.55117
2.6345	3.225	5.9
3.9345	4.95783	2.7595
4.31	3.58	3.2105
3.80617	2.85	2.13167
5.85383	5.28333	2.65117
2.00883	4.74383	6.72617
3.03783	2.87117	4.14
2.73667	2.68883	4.59333
4.5705	4.19883	2.61883
4.15783	3.36283	3.27717
2.97117	3.33117	3.33117
3.27833	3.33667	3.5945
3.09883	2.3445
2.59	3.31667
3.48383	4.83217
3.59283	4.0545
1.90117	3.00383
2.465	2.3195
2.61667	3.73883
1.84283	5.545
7.08167	4.35617
2.13783	3.98117
4.16167	3.5545
3.0595	3.29783
2.40617	4.89217
2.16217	3.17333
1.9105	3.87783
3.97117	1.87717
5.43667	3.28
2.4105	3.0655
4.20383	3.53
2.1145	2.67883
	3.28833
	2.89833
	1.4905
	3.7105
	4.39117
	5.065
	5.19833
	4.97333
	2.24383
	5.11167
	2.53883
